# Supplementary material for: Early evaluation of experiences of health care providers in reception centers with a patient-held personal health record for asylum seekers: a multi-sited qualitative study in a German federal state
Source: Global Health. 2018 Jul 20;14:71. doi: 10.1186/s12992-018-0394-1 (PMC6054720; doi:10.1186/s12992-018-0394-1)
Supplement: Supplementary file 1 — Interview guide. (ZIP 30 kb) [file 12992_2018_394_MOESM1_ESM.zip]

Archive with 2 entries (2 files):
- InterviewGuide_FINAL_DE_EN_nurses.docx
- InterviewGuide_FINAL_DE_EN_physicians.docx
